# Supplementary material for: Rethinking the Esterquats: Synthesis, Stability, Ecotoxicity and Applications of Esterquats Incorporating Analogs of Betaine or Choline as the Cation in Their Structure
Source: Int J Mol Sci. 2024 May 25;25(11):5761. doi: 10.3390/ijms25115761 (PMC11171562; doi:10.3390/ijms25115761)
Supplement: Supplementary file 1 [file ijms-25-05761-s001.zip]

Archive with 1 entries (1 files):
- ijms-2984627-supplementary.pdf
